# Supplementary material for: Essential Amino Acid Intake Is Required for Sustaining Serum Insulin-like Growth Factor-I Levels but Is Not Necessarily Needed for Body Growth
Source: Cells. 2022 May 2;11(9):1523. doi: 10.3390/cells11091523 (PMC9105520; doi:10.3390/cells11091523)
Supplement: Supplementary file 1 [file cells-11-01523-s001.zip]

Archive with 1 entries (1 files):
- cells-1674197-supplementary.pptx
